# Supplementary material for: Predicting RNA-Protein Interactions Using Only Sequence Information
Source: BMC Bioinformatics. 2011 Dec 22;12:489. doi: 10.1186/1471-2105-12-489 (PMC3322362; doi:10.1186/1471-2105-12-489)
Supplement: Additional file 1 — List of RNA and protein features important for distinguishing interacting and non-interacting RNA-protein pairs (S1). [file 1471-2105-12-489-S1.TXT]

Muppirala et al Supplemental Data S1
List of the most important RNA tetrads identified in the feature selection experiments (see Methods)
AGUG
AUUC
CAUC
CCAU
CGCG
UCAA
UGAG
UGCA
UUUU

List of the most important amino acid triads identified in the feature selection experiments (see Methods)
DCM
DCS
DCT
DCY
ECM
ECS
ECT
ECY
FAK
FAR
FGK
FGR
FVK
FVR
HHA
HHG
HHV
HKF
HKI
HKL
HKP
HNA
HNG
HNV
HQA
HQG
HQV
HRF
HRI
HRL
HRP
HWA
HWG
HWV
IAK
IAR
IGK
IGR
IVK
IVR
LAK
LAR
LGK
LGR
LVK
LVR
NHA
NHG
NHV
NKF
NKI
NKL
NKP
NNA
NNG
NNV
NQA
NQG
NQV
NRF
NRI
NRL
NRP
NWA
NWG
PAK
PAR
PGK
PGR
PVK
PVR
QHA
QHG
QHV
QKF
QKI
QKL
QKP
QNA
QNG
QNV
QQA
QQG
QQV
QRF
QRI
QRL
QRP
QWA
QWG
QWV
WHA
WHG
WHV
WKF
WKI
WKL
WKP
WNA
WNG
WNV
WQA
WQG
WQV
WRF
WRI
WRL
WRP
WWA
WWG
WWV
